# Supplementary material for: Discrepancies between qualitative and quantitative evaluation of randomised controlled trial results: achieving clarity through mixed methods triangulation
Source: Implement Sci. 2016 May 12;11:66. doi: 10.1186/s13012-016-0436-0 (PMC4866290; doi:10.1186/s13012-016-0436-0)
Supplement: Additional file 1: — Convergence coding matrix. (XLSX 13 kb) [file 13012_2016_436_MOESM1_ESM.xlsx]

## Sheet: Sheet1
Key Finding No.	GP Quantitative	PT Quantitative	GP Qualitative	PT Qualitative
1	CS training took longer than CRP, but was similar for CM.	Silence	Silence	Silence
2	CS and CM were perceived to help reduction of AB prescribing most followed by CRP then C.	Silence	1.CRP decreases uncertainty; 2. CRP leaves unaddressed issues; 3. comm increases confidence in not prescribing; 4. CRP is a tool to convince patients; 5. booklet convinces patients.	Silence
3	Between country differences in perceived study helpfulness.	Silence	Silence	Silence
4	There were no between country differences on booklet helpfulness.	Silence	1. Booklet educates patients; 2. Reminds GP of relevent issues; 3. Convinces patients; 4. Some don’t find booklet useful.	Some patients felt the booklet supported the GPs decision.
5	All intervention groups thought reducing AB prescribing as more important following intervention.	Silence	Silence	Silence
6	All intervention group thought reducing AB prescribing less risky following intervention.	Silence	Silence	Silence
7	Perception of potential damage to dr-pat relationship not significantly changed.	Silence	1. CRP helps explain decision to patient; 2. CRP still has unaddressed issues; 3. booklet addresses concerns; 4. booklet educates patient; 13. booklet helps deliver positive message; 14. important to give something to patient.	1. Many patients talked about how they trusted their GP to make the correct decision for them; 2. The majority of patients reported they were satisfied with their consultation; 3. A minority of patients were unhappy with their consultation.
8	GPs in the CS & CM groups increased confidence in reducing prescribing whilst those in the CRP group decreased in confidence.	Silence	1. Booklet increases confidence in not prescribing; 2. CRP decreases uncertainty; 3. CRP has barriers to use.	1. Some patients felt the booklet supported the GPs decision; 2. Patients talked about the CRP test as a tool for the GP.
9	Statisfaction with website generally high with no differences between groups or countries.	Silence	Silence	Silence
10	Silence	Most patients (84%) in CS & CM reported having received the booklet and having used it (78%).	Booklet can be used in every day consultations.	1. Some patients reported that the booklet contained new information about their illness which was valuable; 2. Most patients were happy to receive the booklet; 3. Not all patients took the booklet.
11	Silence	33% patients in the CRP and control groups also reported being given some sort of booklet and using it.	Silence	Silence
12	Silence	Usefulness of the booklets was rated as high in the CS&CM groups.	1. Booklet addresses patients' concern; 2. Booklet reinforces verbal explanation.	1. Some patients reported that the booklet contained new information about their illness which was valuable; 2. Some patients had been handed the booklet without any explanation.
13	Silence	Usefulness of the booklets was rated as higher in the CS&CM groups than the booklets received in the CRP & C groups.	Silence	Silence
14	Silence	Only a third (38%) of patients in the CRP & CM groups received the CRP test.	1. Booklet can be used in everyday consult CRP only in a few; 2. CRP has barriers to use.	Patients were happy to have the CRP test carried out.
15	Silence	There were no between country differences in perceived AB necessity.	Silence	Silence
16	Silence	Spain & Poland reported higher perceived potential harms from AB.	Silence	Silence
17	Silence	Patients in Spain and Poland reported higher enablement post consultation that the other countries.	CS may reduce future consultations.	1. Several patients reported they understood their illness better since the consultation; 2. many patients reported that they would refer to the booklet in future.
18	Silence	Satisfaction with consultation was generally high with no between country differences.	Silence	The majority of patients (87%) reported they were satisfied with their consultation regardless of the prescribing decision and intervention arm.
19	Silence	Beliefs that AB were harmful did not differ between groups.	Silence	Silence
20	Silence	Beliefs that AB were necessary was lower in the CRP & CM groups.	Interventions are suited to different patients/situations.	Patients felt that interventions were targeted to different needs.
21	Silence	Patients in the CRP group reported lower satisfaction with the consultation.	1. CRP still has unaddressed issues; 2. CRP has barriers to use.	1. Some patients commented that their consultation had been longer than usual because of the CRP test; 2. majority were satisfied, 3. patients were happy to have test.
22	Silence	Patients in the CRP group reported lower enablement after the consultation.	CRP will reduce consultation rates in the long run.	A few patients said they would re-consult in future for the CRP test.
23	Silence	Receiving CRP resulted in lower statisfaction.	Silence	Some patients commented that their consultation had been longer than usual because of the CRP test.
24	Silence	Receiving CRP resulted in lower enablement.	Mixed feelings, CRP will reduce consultation rates in the long run.	A few patients said they would re-consult in future for the CRP test.
25	Silence	Receiving the booklet resulted in lower AB necessity belief.	CS help to educate the patients about illness, patients concerns, helps convince, influence on future consult.	Some patients reported that the booklet contained new information, patients were surprised abxs were not needed.
26	Silence	Receiving the booklet resulted in higher AB harm beliefs.	As above.	As above.
27	Silence	Receiving the booklet resulted in greater satisfaction with consultation.	1. GPs feel it is important to deliver a positive message using CS; 2.GPs want to give something to patients to increase satisfation.	1. Most patients were happy to receive the booklet; 2. many patients reported that they would refer to the booklet in the future for advice.
28	Silence	Receiving the booklet resulted in greater enablement.	GPs feel it is important to deliver a positive message by explaining what patients can do using CS.	1. Some patients reported that the booklet contained new information; 2. many pts reported that they would refer to the booklet in future.
29	Silence	Silence	Silence	All patients reported that they had been very concerned about their illness.
30	Silence	Silence	Silence	Patients differed in how long they had been ill before they consulted.
31	Silence	Silence	Silence	Most patients were happy that GPs had given time to listening to their concerns.
32	Silence	Silence	Booklet reminds gps of relevant issues, crp still has unaddressed issues.	Most were satisfied that GPs had given them a thorough explanation of their decision.
33	Silence	Silence	Time might be a barrier to using CS.	Some patients said their consultation had been longer than usual because their GP had spoken to them for longer which they had liked.
34	Silence	Silence	CRP helps to explain decision to patients.	Some patients felt that the CRP test was something which could distinguish between a virus or bacterial infection (better than the GP alone).
35	Silence	Silence	Interventions are suited to different patients/situations.	Most patients did not have a preference between the interventions.
36	Silence	Silence	CRP reassures patietns, booklet addresses patient concerns.	Many patients talked about being relieved after their consultation.
37	Silence	Silence	GPs find it important that they can give something to their patients to increase satisfaction.	Many patients (not England and Wales) had been prescribed some medication other than antibiotics so had received something from their GP.
38	Silence	Silence	1. CS may reduce future consultation; 2. CRP will reduce consultation rates in the long term.	Some patients said they would wait longer before consulting in future.
39	Silence	Silence	Tools are complementary.	interventions targeted to different needs.
